# Supplementary material for: Using Large Language Models to Generate Dietary Feedback Similar to Human Experts in Weight Management: Experiments on Real-World Scenario Data
Source: Bioengineering (Basel). 2026 Apr 16;13(4):468. doi: 10.3390/bioengineering13040468 (PMC13113237; doi:10.3390/bioengineering13040468)
Supplement: Supplementary file 1 [file bioengineering-13-00468-s001.zip]

Archive with 1 entries (1 files):
- bioengineering-4222712-supplementary.pdf
